# Supplementary material for: Carbon information disclosure and corporate financial performance—Empirical evidence based on heavily polluting industries in China
Source: PLoS One. 2025 Jan 17;20(1):e0313638. doi: 10.1371/journal.pone.0313638 (PMC11741645; doi:10.1371/journal.pone.0313638)
Supplement: S1 Data — (ZIP) [file pone.0313638.s001.zip]

Archive with 13 entries (11 files):
- DATA/
- DATA/Analyze.do
- DATA/Summary.dta
- DATA/Table/
- DATA/Table/Carbon disclosure and corporate financial performance.csv
- DATA/Table/Channel tests1.csv
- DATA/Table/Channel tests2.csv
- DATA/Table/Correlation analysis.rtf
- DATA/Table/Descriptive statistics.rtf
- DATA/Table/Heterogeneity test.csv
- DATA/Table/Instrumental variables regression results.doc
- DATA/Table/Robustness test results.csv
- DATA/Table/Robustness test results2.csv
