# Supplementary material for: Carbon information disclosure and corporate financial performance—Empirical evidence based on heavily polluting industries in China
Source: PLoS One. 2025 Jan 17;20(1):e0313638. doi: 10.1371/journal.pone.0313638 (PMC11741645; doi:10.1371/journal.pone.0313638)
Supplement: S1 Data — (ZIP) [file pone.0313638.s001.zip › DATA/Analyze.do]

use Summary,clear

global var "Invent_w Intang_w Ltd_w Growth_w Size_w Tang_w SOEs"

tabstat Roa_w Cid_w $var, stats(count mean sd min p25 med p75 max) c(s) f(%6.3f)

reg Roa_w Cid_w $var i.ind i.Year,r
estat vif

pwcorr_a Roa_w Cid_w $var

*******************************************Main
use Summary,clear

sort Stkcd Year
reg Roa_w Cid_w $var ,r
est store m1

reg Roa_w Cid_w $var i.ind ,r
est store m2

reg Roa_w Cid_w $var i.ind i.Year ,r
est store m3
 

*******************************************M
//1、
use Summary,clear

reg Roa_w Cid_w $var i.ind i.Year ,r
est store m1

reg Liability_w Cid_w $var i.ind i.Year ,r
est store m2

reg Roa_w Cid_w Liability_w $var i.ind i.Year ,r
est store m3   

//2、
use Summary,clear

reg Roa_w Cid_w $var i.ind i.Year ,r
est store m1

reg Inst_w Cid_w $var i.ind i.Year ,r
est store m2

reg Roa_w Cid_w Inst_w $var i.ind i.Year ,r
est store m3
  

******************************************Robust

//1、
use Summary,clear
sort Stkcd Year
bys Year Province: egen tool = mean(Cid_w) 
tab Year, gen(YEAR) 
tab ind, gen(INDUS)
ivreg2 Roa_w $var (Cid_w=tool) YEAR* INDUS* ,r first savefp(first)

//2、
use Summary,clear
sort Stkcd Year
gen L1Cid_w=L1.Cid_w
reg Roa_w L1Cid_w $var i.ind i.Year ,r
est store m1

//3、
use Summary,clear
reg Roe_w Cid_w $var i.ind i.Year ,r
est store m2

//4、
use Summary,clear
gen try=1 if Province=="北京市" | Province=="天津市" | Province=="上海市" | Province=="重庆市" | Province=="湖北省" | Province=="广东省" | Province=="福建省" 
replace try=0 if try==.
reg Roa_w Cid_w $var i.ind i.Year if try == 1,r 
est store m3
reg Roa_w Cid_w $var i.ind i.Year if try == 0,r  
est store m4

//5、
use Summary,clear
drop if Year>2019
reg Roa_w Cid_w $var i.ind i.Year ,r
est store m5

//6、
use Summary,clear
gen area=2 if Province=="北京市" |Province=="福建省" |Province=="广东省" |Province=="广西壮族自治区" |Province=="海南省" |Province=="河北省" |Province=="江苏省" |Province=="辽宁省" |Province=="山东省" |Province=="上海市" |Province=="天津市" |Province=="浙江省"
drop if area==2
reg Roa_w Cid_w $var i.ind i.Year ,r
est store m1

************************************************
//
use Summary,clear
gen area=2 if Province=="北京市" |Province=="福建省" |Province=="广东省" |Province=="广西壮族自治区" |Province=="海南省" |Province=="河北省" |Province=="江苏省" |Province=="辽宁省" |Province=="山东省" |Province=="上海市" |Province=="天津市" |Province=="浙江省"

replace area=1 if Province=="安徽省" |Province=="河南省" |Province=="黑龙江省" |Province=="湖北省" |Province=="湖南省" |Province=="吉林省" |Province=="江西省" |Province=="内蒙古自治区" |Province=="山西省"

replace area=0 if Province=="甘肃省" |Province=="贵州省" |Province=="宁夏回族自治区" |Province=="青海省" |Province=="陕西省" |Province=="四川省" |Province=="西藏自治区" |Province=="新疆维吾尔自治区" |Province=="云南省" |Province=="重庆市"

reg Roa_w Cid_w $var i.ind i.Year if area==2  
est store a
reg Roa_w Cid_w $var i.ind i.Year if area==1  
est store b
reg Roa_w Cid_w $var i.ind i.Year if area==0  
est store c
  
