# Supplementary material for: Carbon information disclosure and corporate financial performance—Empirical evidence based on heavily polluting industries in China
Source: PLoS One. 2025 Jan 17;20(1):e0313638. doi: 10.1371/journal.pone.0313638 (PMC11741645; doi:10.1371/journal.pone.0313638)
Supplement: S1 Data — (ZIP) [file pone.0313638.s001.zip › DATA/Table/Carbon disclosure and corporate financial performance.csv]

=""	="(1)"	="(2)"	="(3)"
=""	="Roa_w"	="Roa_w"	="Roa_w"
="Score_w"	="0.050***"	="0.049***"	="0.050***"
=""	="(0.013)"	="(0.013)"	="(0.012)"
="Tang_w"	="-0.029***"	="-0.040***"	="-0.035***"
=""	="(0.009)"	="(0.009)"	="(0.009)"
="SOEs"	="-0.023***"	="-0.025***"	="-0.024***"
=""	="(0.003)"	="(0.003)"	="(0.003)"
="Size2_w"	="0.008***"	="0.010***"	="0.009***"
=""	="(0.001)"	="(0.001)"	="(0.001)"
="Growth1_w"	="0.010***"	="0.011***"	="0.011***"
=""	="(0.003)"	="(0.003)"	="(0.003)"
="Intang_w"	="-0.069***"	="-0.006"	="0.001"
=""	="(0.022)"	="(0.025)"	="(0.025)"
="Invent_w"	="-0.123***"	="-0.094***"	="-0.097***"
=""	="(0.014)"	="(0.016)"	="(0.015)"
="Ltd_w"	="-0.121***"	="-0.161***"	="-0.157***"
=""	="(0.011)"	="(0.013)"	="(0.013)"
="2.ind"	=""	="0.000"	="0.000"
=""	=""	="(.)"	="(.)"
="3.ind"	=""	="0.018**"	="0.017**"
=""	=""	="(0.007)"	="(0.007)"
="4.ind"	=""	="0.007"	="0.006"
=""	=""	="(0.004)"	="(0.004)"
="5.ind"	=""	="0.002"	="0.003"
=""	=""	="(0.004)"	="(0.004)"
="7.ind"	=""	="0.034***"	="0.032***"
=""	=""	="(0.005)"	="(0.005)"
="2013.Year"	=""	=""	="0.000"
=""	=""	=""	="(.)"
="2014.Year"	=""	=""	="-0.006"
=""	=""	=""	="(0.005)"
="2015.Year"	=""	=""	="-0.021***"
=""	=""	=""	="(0.006)"
="2016.Year"	=""	=""	="-0.010**"
=""	=""	=""	="(0.004)"
="2017.Year"	=""	=""	="0.000"
=""	=""	=""	="(0.005)"
="2018.Year"	=""	=""	="-0.001"
=""	=""	=""	="(0.005)"
="2019.Year"	=""	=""	="-0.000"
=""	=""	=""	="(0.004)"
="2020.Year"	=""	=""	="-0.005"
=""	=""	=""	="(0.004)"
="2021.Year"	=""	=""	="0.010**"
=""	=""	=""	="(0.005)"
="2022.Year"	=""	=""	="-0.006"
=""	=""	=""	="(0.006)"
="2023.Year"	=""	=""	="-0.008"
=""	=""	=""	="(0.005)"
="_cons"	="-0.087***"	="-0.138***"	="-0.123***"
=""	="(0.020)"	="(0.023)"	="(0.023)"
="N"	="2084"	="2084"	="2084"
="r2"	="0.160"	="0.183"	="0.201"
="r2_a"	="0.156"	="0.178"	="0.193"
="F"	="42.494"	="32.019"	="20.448"
="Standard errors in parentheses"
="* p<0.1	** p<0.05	*** p<0.01"
