# Supplementary material for: Carbon information disclosure and corporate financial performance—Empirical evidence based on heavily polluting industries in China
Source: PLoS One. 2025 Jan 17;20(1):e0313638. doi: 10.1371/journal.pone.0313638 (PMC11741645; doi:10.1371/journal.pone.0313638)
Supplement: S1 Data — (ZIP) [file pone.0313638.s001.zip › DATA/Table/Channel tests2.csv]

=""	="(1)"	="(2)"	="(3)"
=""	="Roa_w"	="Inst_w"	="Roa_w"
="Score_w"	="0.050***"	="0.137***"	="0.048***"
=""	="(0.012)"	="(0.047)"	="(0.013)"
="Tang_w"	="-0.035***"	="0.037"	="-0.035***"
=""	="(0.009)"	="(0.028)"	="(0.009)"
="SOEs"	="-0.024***"	="0.131***"	="-0.026***"
=""	="(0.003)"	="(0.010)"	="(0.003)"
="Size2_w"	="0.009***"	="0.059***"	="0.008***"
=""	="(0.001)"	="(0.003)"	="(0.001)"
="Growth1_w"	="0.011***"	="0.017*"	="0.010***"
=""	="(0.003)"	="(0.010)"	="(0.003)"
="Intang_w"	="0.001"	="-0.140"	="0.003"
=""	="(0.025)"	="(0.088)"	="(0.025)"
="Invent_w"	="-0.097***"	="-0.300***"	="-0.093***"
=""	="(0.015)"	="(0.053)"	="(0.015)"
="Ltd_w"	="-0.157***"	="-0.039"	="-0.156***"
=""	="(0.013)"	="(0.041)"	="(0.013)"
="2.ind"	="0.000"	="0.000"	="0.000"
=""	="(.)"	="(.)"	="(.)"
="3.ind"	="0.017**"	="-0.006"	="0.017**"
=""	="(0.007)"	="(0.027)"	="(0.007)"
="4.ind"	="0.006"	="-0.078***"	="0.007"
=""	="(0.004)"	="(0.015)"	="(0.004)"
="5.ind"	="0.003"	="-0.054***"	="0.003"
=""	="(0.004)"	="(0.015)"	="(0.004)"
="7.ind"	="0.032***"	="0.022"	="0.032***"
=""	="(0.005)"	="(0.016)"	="(0.005)"
="2013.Year"	="0.000"	="0.000"	="0.000"
=""	="(.)"	="(.)"	="(.)"
="2014.Year"	="-0.006"	="-0.006"	="-0.006"
=""	="(0.005)"	="(0.018)"	="(0.005)"
="2015.Year"	="-0.021***"	="-0.004"	="-0.020***"
=""	="(0.006)"	="(0.018)"	="(0.006)"
="2016.Year"	="-0.010**"	="0.005"	="-0.010**"
=""	="(0.004)"	="(0.018)"	="(0.004)"
="2017.Year"	="0.000"	="-0.018"	="0.000"
=""	="(0.005)"	="(0.018)"	="(0.005)"
="2018.Year"	="-0.001"	="-0.023"	="-0.000"
=""	="(0.005)"	="(0.018)"	="(0.005)"
="2019.Year"	="-0.000"	="-0.012"	="0.000"
=""	="(0.004)"	="(0.018)"	="(0.004)"
="2020.Year"	="-0.005"	="-0.007"	="-0.005"
=""	="(0.004)"	="(0.018)"	="(0.004)"
="2021.Year"	="0.010**"	="-0.004"	="0.010**"
=""	="(0.005)"	="(0.017)"	="(0.005)"
="2022.Year"	="-0.006"	="-0.036**"	="-0.005"
=""	="(0.006)"	="(0.017)"	="(0.006)"
="2023.Year"	="-0.008"	="-0.042**"	="-0.007"
=""	="(0.005)"	="(0.019)"	="(0.005)"
="Inst_w"	=""	=""	="0.016**"
=""	=""	=""	="(0.006)"
="_cons"	="-0.123***"	="-0.827***"	="-0.110***"
=""	="(0.023)"	="(0.071)"	="(0.023)"
="N"	="2084"	="2084"	="2084"
="r2_a"	="0.193"	="0.425"	="0.195"
="Standard errors in parentheses"
="* p<0.1	** p<0.05	*** p<0.01"
