# Supplementary material for: Carbon information disclosure and corporate financial performance—Empirical evidence based on heavily polluting industries in China
Source: PLoS One. 2025 Jan 17;20(1):e0313638. doi: 10.1371/journal.pone.0313638 (PMC11741645; doi:10.1371/journal.pone.0313638)
Supplement: S1 Data — (ZIP) [file pone.0313638.s001.zip › DATA/Table/Heterogeneity test.csv]

=""	="(1)"	="(2)"	="(3)"
=""	="Roa_w"	="Roa_w"	="Roa_w"
="Score_w"	="0.027"	="0.072*"	="0.116***"
=""	="(0.018)"	="(0.038)"	="(0.041)"
="Tang_w"	="-0.028***"	="-0.021"	="-0.088***"
=""	="(0.010)"	="(0.023)"	="(0.020)"
="SOEs"	="-0.018***"	="-0.029***"	="-0.033***"
=""	="(0.003)"	="(0.007)"	="(0.009)"
="Size2_w"	="0.009***"	="0.011***"	="0.012***"
=""	="(0.001)"	="(0.002)"	="(0.003)"
="Growth1_w"	="0.008**"	="0.018***"	="0.008"
=""	="(0.003)"	="(0.006)"	="(0.007)"
="Intang_w"	="0.018"	="0.006"	="-0.021"
=""	="(0.035)"	="(0.056)"	="(0.063)"
="Invent_w"	="-0.073***"	="-0.092***"	="-0.076"
=""	="(0.020)"	="(0.034)"	="(0.047)"
="Ltd_w"	="-0.147***"	="-0.204***"	="-0.121***"
=""	="(0.017)"	="(0.031)"	="(0.026)"
="2.ind"	="0.000"	="0.000"	="0.000"
=""	="(.)"	="(.)"	="(.)"
="3.ind"	="0.027***"	="-0.000"	=""
=""	="(0.008)"	="(0.017)"	=""
="4.ind"	="0.019***"	="-0.006"	="0.008"
=""	="(0.006)"	="(0.009)"	="(0.011)"
="5.ind"	="0.016***"	="-0.020**"	="0.006"
=""	="(0.006)"	="(0.009)"	="(0.012)"
="7.ind"	="0.035***"	="0.004"	="0.069***"
=""	="(0.007)"	="(0.012)"	="(0.015)"
="2013.Year"	="0.000"	="0.000"	="0.000"
=""	="(.)"	="(.)"	="(.)"
="2014.Year"	="-0.004"	="0.003"	="-0.021"
=""	="(0.007)"	="(0.011)"	="(0.013)"
="2015.Year"	="-0.012*"	="-0.032***"	="-0.032**"
=""	="(0.006)"	="(0.011)"	="(0.013)"
="2016.Year"	="-0.014**"	="-0.008"	="-0.002"
=""	="(0.007)"	="(0.011)"	="(0.013)"
="2017.Year"	="-0.002"	="0.003"	="0.004"
=""	="(0.007)"	="(0.011)"	="(0.013)"
="2018.Year"	="-0.004"	="-0.001"	="0.006"
=""	="(0.007)"	="(0.011)"	="(0.013)"
="2019.Year"	="-0.007"	="0.003"	="0.010"
=""	="(0.006)"	="(0.011)"	="(0.013)"
="2020.Year"	="-0.009"	="0.002"	="0.001"
=""	="(0.006)"	="(0.011)"	="(0.013)"
="2021.Year"	="0.004"	="0.012"	="0.024*"
=""	="(0.006)"	="(0.011)"	="(0.013)"
="2022.Year"	="-0.018***"	="0.008"	="0.023*"
=""	="(0.006)"	="(0.012)"	="(0.014)"
="2023.Year"	="-0.022***"	="0.006"	="0.025"
=""	="(0.007)"	="(0.013)"	="(0.017)"
="_cons"	="-0.124***"	="-0.162***"	="-0.183***"
=""	="(0.027)"	="(0.050)"	="(0.059)"
="N"	="1272"	="400"	="360"
="r2_a"	="0.136"	="0.283"	="0.334"
="Standard errors in parentheses"
="* p<0.1	** p<0.05	*** p<0.01"
