# Supplementary material for: Carbon information disclosure and corporate financial performance—Empirical evidence based on heavily polluting industries in China
Source: PLoS One. 2025 Jan 17;20(1):e0313638. doi: 10.1371/journal.pone.0313638 (PMC11741645; doi:10.1371/journal.pone.0313638)
Supplement: S1 Data — (ZIP) [file pone.0313638.s001.zip › DATA/Table/Robustness test results.csv]

=""	="(1)"	="(2)"	="(3)"	="(4)"	="(5)"
=""	="Roa_w"	="Roe_w"	="Roa_w"	="Roa_w"	="Roa_w"
="L1Score_w"	="0.048***"	=""	=""	=""	=""
=""	="(0.015)"	=""	=""	=""	=""
="Tang_w"	="-0.029***"	="-0.096***"	="-0.016"	="-0.056***"	="-0.037***"
=""	="(0.010)"	="(0.028)"	="(0.015)"	="(0.012)"	="(0.011)"
="SOEs"	="-0.025***"	="-0.061***"	="-0.027***"	="-0.023***"	="-0.030***"
=""	="(0.003)"	="(0.008)"	="(0.005)"	="(0.004)"	="(0.004)"
="Size2_w"	="0.010***"	="0.025***"	="0.008***"	="0.010***"	="0.009***"
=""	="(0.001)"	="(0.003)"	="(0.002)"	="(0.001)"	="(0.001)"
="Growth1_w"	="0.013***"	="0.021**"	="0.007"	="0.011***"	="0.009**"
=""	="(0.004)"	="(0.009)"	="(0.006)"	="(0.004)"	="(0.003)"
="Intang_w"	="0.004"	="-0.019"	="0.035"	="-0.024"	="-0.020"
=""	="(0.027)"	="(0.064)"	="(0.041)"	="(0.033)"	="(0.029)"
="Invent_w"	="-0.092***"	="-0.109***"	="-0.113***"	="-0.077***"	="-0.084***"
=""	="(0.017)"	="(0.042)"	="(0.025)"	="(0.020)"	="(0.019)"
="Ltd_w"	="-0.162***"	="-0.284***"	="-0.168***"	="-0.142***"	="-0.157***"
=""	="(0.014)"	="(0.042)"	="(0.020)"	="(0.016)"	="(0.016)"
="2.ind"	="0.000"	="0.000"	="0.000"	="0.000"	="0.000"
=""	="(.)"	="(.)"	="(.)"	="(.)"	="(.)"
="3.ind"	="0.016**"	="0.002"	="0.003"	="0.022**"	="0.026***"
=""	="(0.008)"	="(0.021)"	="(0.011)"	="(0.010)"	="(0.008)"
="4.ind"	="0.003"	="0.002"	="-0.002"	="0.009*"	="0.012**"
=""	="(0.005)"	="(0.012)"	="(0.007)"	="(0.006)"	="(0.005)"
="5.ind"	="0.002"	="-0.011"	="0.013**"	="-0.004"	="0.007"
=""	="(0.005)"	="(0.012)"	="(0.006)"	="(0.006)"	="(0.005)"
="7.ind"	="0.033***"	="0.076***"	="0.036***"	="0.031***"	="0.049***"
=""	="(0.005)"	="(0.017)"	="(0.009)"	="(0.007)"	="(0.006)"
="2014.Year"	="0.000"	="-0.023"	="-0.009"	="-0.005"	="-0.006"
=""	="(.)"	="(0.016)"	="(0.008)"	="(0.006)"	="(0.005)"
="2015.Year"	="-0.017***"	="-0.067***"	="-0.011"	="-0.026***"	="-0.020***"
=""	="(0.006)"	="(0.017)"	="(0.008)"	="(0.007)"	="(0.005)"
="2016.Year"	="-0.006"	="-0.018"	="-0.012*"	="-0.008"	="-0.010**"
=""	="(0.005)"	="(0.012)"	="(0.006)"	="(0.006)"	="(0.004)"
="2017.Year"	="0.004"	="0.002"	="-0.010"	="0.007"	="0.000"
=""	="(0.005)"	="(0.014)"	="(0.007)"	="(0.006)"	="(0.005)"
="2018.Year"	="0.002"	="-0.009"	="-0.007"	="0.003"	="-0.001"
=""	="(0.006)"	="(0.015)"	="(0.007)"	="(0.007)"	="(0.005)"
="2019.Year"	="0.002"	="0.004"	="-0.010"	="0.006"	="-0.000"
=""	="(0.005)"	="(0.011)"	="(0.007)"	="(0.006)"	="(0.004)"
="2020.Year"	="0.000"	="-0.006"	="-0.013*"	="0.000"	=""
=""	="(0.005)"	="(0.012)"	="(0.007)"	="(0.005)"	=""
="2021.Year"	="0.010*"	="0.005"	="-0.005"	="0.018***"	=""
=""	="(0.006)"	="(0.014)"	="(0.007)"	="(0.006)"	=""
="2022.Year"	="0.000"	="-0.020"	="-0.022***"	="0.005"	=""
=""	="(0.006)"	="(0.014)"	="(0.008)"	="(0.007)"	=""
="2023.Year"	="-0.002"	="-0.019*"	="-0.021***"	="-0.003"	=""
=""	="(0.005)"	="(0.011)"	="(0.008)"	="(0.006)"	=""
="Score_w"	=""	="0.110***"	="0.064***"	="0.049***"	="0.030*"
=""	=""	="(0.031)"	="(0.021)"	="(0.016)"	="(0.017)"
="2013.Year"	=""	="0.000"	="0.000"	="0.000"	="0.000"
=""	=""	="(.)"	="(.)"	="(.)"	="(.)"
="_cons"	="-0.145***"	="-0.399***"	="-0.104***"	="-0.131***"	="-0.124***"
=""	="(0.026)"	="(0.060)"	="(0.037)"	="(0.032)"	="(0.030)"
="N"	="1649"	="2078"	="767"	="1317"	="1230"
="r2"	="0.191"	="0.136"	="0.196"	="0.242"	="0.234"
="r2_a"	="0.181"	="0.126"	="0.172"	="0.229"	="0.223"
="F"	="15.246"	="9.383"	="7.133"	="18.957"	="17.198"
="Standard errors in parentheses"
="* p<0.1	** p<0.05	*** p<0.01"
