# Supplementary material for: Carbon information disclosure and corporate financial performance—Empirical evidence based on heavily polluting industries in China
Source: PLoS One. 2025 Jan 17;20(1):e0313638. doi: 10.1371/journal.pone.0313638 (PMC11741645; doi:10.1371/journal.pone.0313638)
Supplement: S1 Data — (ZIP) [file pone.0313638.s001.zip › DATA/Table/Robustness test results2.csv]

=""	="(1)"
=""	="Roa_w"
="Score_w"	="0.107***"
=""	="(0.021)"
="Tang_w"	="-0.062***"
=""	="(0.016)"
="SOEs"	="-0.030***"
=""	="(0.006)"
="Size2_w"	="0.011***"
=""	="(0.002)"
="Growth1_w"	="0.011**"
=""	="(0.005)"
="Intang_w"	="-0.038"
=""	="(0.034)"
="Invent_w"	="-0.084***"
=""	="(0.028)"
="Ltd_w"	="-0.148***"
=""	="(0.019)"
="2.ind"	="0.000"
=""	="(.)"
="3.ind"	="0.008"
=""	="(0.017)"
="4.ind"	="-0.005"
=""	="(0.006)"
="5.ind"	="-0.011"
=""	="(0.007)"
="7.ind"	="0.039***"
=""	="(0.008)"
="2013.Year"	="0.000"
=""	="(.)"
="2014.Year"	="-0.009"
=""	="(0.008)"
="2015.Year"	="-0.033***"
=""	="(0.009)"
="2016.Year"	="-0.004"
=""	="(0.006)"
="2017.Year"	="0.003"
=""	="(0.008)"
="2018.Year"	="0.003"
=""	="(0.008)"
="2019.Year"	="0.008"
=""	="(0.007)"
="2020.Year"	="0.003"
=""	="(0.006)"
="2021.Year"	="0.019***"
=""	="(0.007)"
="2022.Year"	="0.017*"
=""	="(0.009)"
="2023.Year"	="0.005"
=""	="(0.007)"
="_cons"	="-0.142***"
=""	="(0.038)"
="N"	="812"
="r2_a"	="0.291"
="Standard errors in parentheses"
="* p<0.1	** p<0.05	*** p<0.01"
